# Supplementary material for: Structural dynamics in the water and proton channels of photosystem II during the S2 to S3 transition
Source: Nat Commun. 2021 Nov 11;12:6531. doi: 10.1038/s41467-021-26781-z (PMC8585918; doi:10.1038/s41467-021-26781-z)
Supplement: Supplementary file 4 — Source Data [file 41467_2021_26781_MOESM4_ESM.xlsx]

## Sheet: Fig_3C
FoFc difference density height
residue	0F	1F	2F(50µs)	2F(150µs)	2F(250µs)	2F(400µs)	2F(200ms)
W27	8.85	6.24	5.63	4.73	6.73	7.909	6.75
W39	4.59	3.61	5.1	5.71	4.82	5.67	5.14
Ox	0	0	0	2.4944	6.91876	9.03685	7.6621
W25	9	8.98	5.61	9.15	11.63	11.5	10.31
W30	7.8	6.71	4.74	6.73	7.22	6.65	6.23
W76	6.12	6.44	5.4	6.6	5.13	6.41	3.28
W77	6.05	4.74	5.19	4.13	5.5	6.06	5.58
W151	0	0	0	0	0	6.46	3.88

## Sheet: Fig_4B
Distance from model
	0F	1F	2F(50µs)	2F(150µs)	2F(250µs)	2F(400µs)	2F(200µs)		SD_0F	SD_ 1F	SD_ 2F50	SD_2F150	SD_ 2F250	SD_2F400	SD_2F
E333-Mn4	2.062	1.779	1.869	2.141	2.102	1.966	1.962		0.056374	0.066833	0.091347	0.181357	0.069953	0.080663	0.06879
S169-W1	4.066	4.364	3.764	2.943	4.223	3.715	4.15		0.172949	0.284827	0.315178	0.29977	0.205019	0.236027	0.265441
O4-W19	2.732	2.392	2.491	2.457	2.586	2.555	2.537		0.187446	0.139796	0.166811	0.11776	0.137542	0.155952	0.121553

## Sheet: SI_2
O4 Channel			Cl1 branchA			Cl1 branch B			O1 branch B			O1 branch A
Water	B-factor (Å^2)		Water	B-factor (Å^2)		Water	B-factor (Å^2)		Water	B-factor (Å^2)		Water	B-factor (Å^2)
w19	29.86		w21	25.59		w21	25.59		w26	38.03		w26	38.03
w48	26.81		w22	26.62		w22	26.62		w27	42.98		w27	42.98
w49	32.1		w23	26.28		w23	26.28		w28	38.49		w28	38.49
w50	35.56		w24	32.28		w24	32.28		w29	32.1		w29	32.1
w51	34.03		w25	26.04		w25	26.04		w30	39.32		w30	39.32
w52	28.58		w40	30.87		w59	29.99		w39	38.63		w39	38.63
w53	26.92		w41	31.46		w60	28		w31	34.44		w31	34.44
w72	34.15		w42	26.42		w61	29.93		w32	42.39		w32	42.39
w73	32.44		w61	29.93		w62	24.39		w33	28.14		w33	28.14
w74	26.23		w62	24.39		w66	25.06		w34	36.75		w103	38.42
w75	29.48		w118	23.89		w67	27.33		w35	25.96		w104	39.04
w180	30.49		w119	37.75		w68	25.3		w76	48.86		w106	41.2
w181	33.68		w117	36.29		w69	26.53		w77	46.41		w107	44.79
w182	29.37		w121	41.2		w70	27.55		w36	40.12		w192	40.01
w183	32.66		w122	43.47		w160	26.79		w37	39.39		w193	39.83
w184	35.22		w125	32.9		w161	23.7		w38	35.42		w194	43.27
			w126	38.2		w162	33.45		w101	31.03		w195	44.38
			w127	29.54		w163	26.97		w102	45.51		w196	40.58
			w129	40.26		w164	25.97		w190	48.5		w197	40.36
			w152	24.77		w165	24.97		w191	48.4
			w153	36.55		w166	35.56
			w154	36.73		w167	28.31
						w168	34.77
						w169	49.78
						w170	39.9

## Sheet: SI_4
Water	0F	1F	2F(50µs)	2F(150µs)	2F(250µs)	2F(400µs)	2F(200ms)
w26	-0.617594	1.47086	0.458807	-0.350427	0.0157144	-0.375559	0.0125785
w27	-0.16517	1.19785	1.21307	0.994872	1.13	0.210134	0.847484
w28	1.31957	1.72853	0.93892	1.64103	0.498572	1.4769	1.13836
w29	-0.387792	-0.239264	-0.433239	0.526495	0.101428	0.265275	0.201258
w30	0.96948	0.214724	1.4929	0.333334	0.544286	0.745156	0.641509
w31	0.201077	0.338957	0.109375	0.873504	0.681429	0.842027	-0.419811
w32	0.955117	0.673313	0.268466	1.10427	0.881428	0.535022	0.852201
w33	-0.16158	-0.466257	0.180398	0.618803	-0.338572	0.262295	0.553459
w34	0.40395	1.37883	0.248579	1.48205	0.715714	0.776453	0.715409
w35	2.05027	0.980061	0.971591	-0.0786322	1.41571	1.91356	1.91352
w36	-0.324955	0.0567487	0.0781253	-0.495727	-0.327143	-0.937407	-0.946541
w37	1.95871	1.24386	0.866477	1.04273	1.66857	2.05216	1.74214
w38	0.786356	1.89877	0.693182	0.841025	-0.0585714	1.03279	0.268868
w39	0.721724	0.233129	-0.00426136	-1.13162	0.181429	0.123696	-0.0644652
w76	1.78456	1.56288	2.19318	1.70769	3.05571	1.99851	2.98428
w77	1.38061	2.96472	2.09233	2.30427	2.10143	3.25335	2.02516
w19	-1.90664	-0.47546	0.18608	-1.42564	-0.198571	-0.749627	-0.665094
w20	0.59605
w48	-0.335727	-0.869632	-0.480113	-0.606837	-0.765714	-0.263786	-0.775157
w49	-0.229803	-1.17331	0.994318	-0.0581196	-0.494286	-0.0909092	-0.963836
w50	0.755835	0.167178	0.12358	1.08547	0.31	0.758569	-0.243711
w51	0.213644	0.240797	0.482955	0.119658	0.374286	0.138599	-0.0660379
w52	-0.698384	-0.619632	0.00852275	-0.688889	-0.47	-0.707899	0.301887
w53	-0.529623	-1.33129	-0.0539771	-1.20684	-1.24286	-0.868852	-0.732704
w21	-1.56912	-1.09356	-1.03125	-0.808547	-0.704286	-0.724292	-1.28616
w22	-0.213644	-0.443252	-1.34233	0.0239316	-1.17571	-1.0924	-0.886792
w23	-1.44165	-0.650307	-1.40057	-0.405128	-1.33286	-1.40686	-1.1195
w24	-0.536804	0.1227	0.572443	-0.227351	-0.337143	-0.464978	0.0455972
w25	-0.648115	-1.17791	0.31108	-1.24957	-1.7	-2.02981	-1.36635
w40	0.0538598	-0.509203	-0.640625	-0.777778	-1.07571	0.149031	-0.421384
w41	-0.159784	0.29908	-1.33239	-0.355556	-0.408571	-0.274218	0.18239
w42	-0.694794	-1.57669	-0.475852	-2.11453	-1.16286	-0.989568	-0.926101
w61	-0.231598	-0.797546	-1.88352	-0.919658	-0.674286	-1.02832	-0.25
w62	-1.20287	-1.15644	-1.09091	-1.33504	-0.422857	-1.04769	-1.18082

## Sheet: SI_5
Water	2F(50µs)	2F(150µs)	2F(250µs)	2F(400µs)	2F(200ms)
w26	0.601734	0.588726	0.736781	0.605712	0.947939
w27	0.434868	0.636723	0.316062	0.32538	0.259812
w28	0.303257	0.330187	0.261115	0.446894	1.07137
w29	0.237509	0.307638	0.221404	0.218741	0.36241
w30	0.333299	0.18412	0.198187	0.233658	0.174633
w31	0.179743	0.178928	0.553096	0.274838	0.393521
w32	0.315382	0.301027	0.70986	0.387031	0.34846
w33	0.194891	0.323514	0.31029	0.251999	0.26365
w34	0.471312	0.322757	0.244245	0.481456	0.490373
w35	0.528648	0.320385	0.503867	0.821383	0.135864
w36	0.606513	0.147807	0.241379	0.151314	0.321077
w37	1.42554	0.461036	0.485525	1.4906	0.434554
w38	0.461036	0.18435	0.407574	0.645837	0.349744
w39	1.26754	1.64355	0.83083	1.16152	0.590356
w76	1.9007	0.938175	0.810197	0.543159	1.07788
w77	1.69739	0.789907	0.325842	1.48409	0.685981
w19	0.205641	0.371517	0.454806	0.413799	0.437807
w48	0.260293	0.253338	0.245535	0.182215	0.281995
w49	0.0932916	0.195534	0.0436722	0.158197	0.311834
w50	0.76055	0.239053	0.240509	0.323538	0.213368
w51	0.419794	0.180525	0.329002	0.529265	0.518824
w52	0.344294	0.183253	0.308212	0.137974	0.124465
w53	0.215358	0.221356	0.229127	0.235911	0.135662
w21	0.278495	0.186498	0.045207	0.160368	0.171102
w22	0.09011	0.256025	0.28348	0.14252	0.233155
w23	0.187282	0.425626	0.380611	0.170352	0.12017
w24	0.592388	0.453121	0.378299	0.527598	0.50877
w25	0.202115	0.165798	0.105021	0.125325	0.188973
w40	0.256347	0.401624	0.224286	0.132776	0.0513642
w41	0.200883	0.10241	0.424915	0.399511	0.233191
w42	0.196584	0.116075	0.13463	0.194468	0.118098
w61	0.443997	0.300854	0.171402	0.171158	0.383996
w62	0.336901	0.337531	0.10446	0.137432	0.171187

## Sheet: SI_8
Dataset	Water	B-fator (Å^2)
1F	W1	29.59
1F	W2	33.2
1F	W3	32.29
1F	W4	27.76
2F50us	W1	36.85
2F50us	W2	32.81
2F50us	W3	29.89
2F50us	W4	40.05
2F150us	W1	26.57
2F150us	W2	25.37
2F150us	W3	29.57
2F150us	W4	32.23
2F250us	W1	20.52
2F250us	W2	25.33
2F250us	W3	20.71
2F250us	W4	24.61
2F400us	W1	25.42
2F400us	W2	26.58
2F400us	W3	26.01
2F400us	W4	34.35
2F200ms	W1	31.2
2F200ms	W2	30.29
2F200ms	W3	26.94
2F200ms	W4	29.21

## Sheet: SI_10
Dataset	Cl1 channel A radius (Å)
0F	0.758585
1F	0.9469
2F(50µs)	0.766918
2F(150µs)	0.650385
2F(250µs)	0.833372
2F(400µs)	0.775308
2F(200ms)	0.879654
